# Supplementary material for: Polymorphisms in Cyclooxygenase, Lipoxygenase, and TP53 Genes Predict Colorectal Polyp Risk Reduction by Aspirin in the seAFOod Polyp Prevention Trial
Source: Cancer Prev Res (Phila). 2023 Sep 26;16(11):621–9. doi: 10.1158/1940-6207.CAPR-23-0111 (PMC10618644; doi:10.1158/1940-6207.CAPR-23-0111)
Supplement: Supplementary Table 2 — shows the results of Negative binomial regression analysis of total colorectal polyp number according to aspirin use stratified for each SNP [file capr-23-0111_supplementary_table_2_suppst2.xlsx]

## Sheet: Aspirin
Supplementary Table 2
Negative binomial regression analysis of total colorectal polyp number according to aspirin use stratified for each SNP
SNP	Allele	IRR*	95% CI lower	95% CI upper	SE	Z	p
rs6983267	G:G	0.840019	0.564308	1.25044	0.170503	-0.86	0.39
	G:T	0.681526	0.49225	0.943581	0.113131	-2.31	0.021
	T:T	0.775636	0.469563	1.28122	0.198614	-0.99	0.321
rs10505806	A:A	0.726149	0.576655	0.914398	0.0854022	-2.72	0.007
	A:T+T:T	0.893003	0.306193	2.60442	0.487687	-0.21	0.836
rs16973225	A:A	0.777433	0.583722	1.03543	0.113671	-1.72	0.085
	A:C+C:C	0.718432	0.498349	1.03571	0.134074	-1.77	0.076
rs2965667	T:T	0.728649	0.579048	0.9169	0.0854341	-2.7	0.007
	A:T+A:A	0.952865	0.324418	2.79871	0.523814	-0.09	0.93
rs1042522	G:G	0.798534	0.585978	1.08819	0.126095	-1.42	0.154
	C:G	0.822945	0.571781	1.18443	0.152891	-1.05	0.294
	C:C	0.364875	0.16945	0.785682	0.142788	-2.58	0.01
rs1109859	C:C	0.931662	0.61963	1.40083	0.193869	-0.34	0.734
	C:T+T:T	0.666106	0.505548	0.877658	0.0937349	-2.89	0.004
rs4246215	G:G	0.738619	0.530052	1.02925	0.125042	-1.79	0.074
	G:T+T:T	0.767228	0.564526	1.04272	0.120096	-1.69	0.091
rs12762303	T:T	0.858954	0.641987	1.14925	0.127595	-1.02	0.306
	C:T+C:C	0.604924	0.425242	0.860529	0.108779	-2.8	0.005
rs41526545	A:A	0.815647	0.6227	1.06838	0.112327	-1.48	0.139
	A:G+G:G	0.596854	0.398109	0.894816	0.123315	-2.5	0.012
rs7917687	G:G	0.755107	0.596389	0.956064	0.0909095	-2.33	0.02
	A:G+A:A	0.616181	0.292408	1.29846	0.234339	-1.27	0.203
rs2115819	T:T	0.624636	0.392477	0.99412	0.148096	-1.98	0.047
	C:T	0.795484	0.596701	1.06049	0.116701	-1.56	0.119
	C:C	0.852517	0.472469	1.53827	0.256725	-0.53	0.596
rs11239516	G:G	0.816314	0.625698	1.065	0.110759	-1.5	0.135
	G:T+T:T	0.585141	0.384851	0.88967	0.12509	-2.51	0.012
rs12264801	G:G	0.693433	0.453441	1.06044	0.15029	-1.69	0.091
	A:G	0.703707	0.512411	0.966418	0.1139	-2.17	0.03
	A:A	1.01265	0.615447	1.66619	0.257285	0.05	0.961
rs2099171	T:T	0.77544	0.545041	1.10323	0.139491	-1.41	0.157
	C:T	0.805992	0.574693	1.13038	0.139093	-1.25	0.211
	C:C	0.519271	0.279342	0.965278	0.16426	-2.07	0.038
rs7090328	G:G	0.807627	0.589788	1.10592	0.129526	-1.33	0.183
	A:G	0.764416	0.5359	1.09038	0.13852	-1.48	0.138
	A:A	0.265644	0.109712	0.6432	0.119854	-2.94	0.003
rs2073438	G:G	0.570862	0.407142	0.800416	0.0984418	-3.25	0.001
	A:G	0.997844	0.707666	1.40701	0.174944	-0.01	0.99
	A:A	0.904037	0.446718	1.82953	0.325156	-0.28	0.779
rs2292350	G:G	0.835846	0.543456	1.28555	0.183589	-0.82	0.414
	A:G	0.729322	0.538649	0.987491	0.112768	-2.04	0.041
	A:A	0.684062	0.39972	1.17067	0.187521	-1.39	0.166
rs1126667	G:G	0.681177	0.419512	1.10605	0.168466	-1.55	0.121
	A:G	0.70186	0.522474	0.942836	0.105696	-2.35	0.019
	A:A	0.994013	0.595801	1.65838	0.259586	-0.02	0.982
rs11078659	G:G	0.954092	0.615951	1.47786	0.213016	-0.21	0.833
	A:G	0.737767	0.531304	1.02446	0.123576	-1.82	0.069
	A:A	0.623804	0.398532	0.976412	0.142602	-2.06	0.039
rs11571339	A:A	0.780464	0.608241	1.00145	0.0992789	-1.95	0.051
	A:G+G:G	0.625455	0.370132	1.0569	0.167414	-1.75	0.08
rs2920421	G:G	0.553206	0.390467	0.783771	0.098333	-3.33	0.001
	A:G	0.961884	0.689708	1.34147	0.163242	-0.23	0.819
	A:A	0.862275	0.453958	1.63786	0.282256	-0.45	0.651
rs312462	C:C	0.789344	0.617107	1.00965	0.0991367	-1.88	0.06
	C:T+T:T	0.575311	0.33228	0.996098	0.16113	-1.97	0.048
rs2271316	G:G	0.557197	0.378606	0.820031	0.109856	-2.97	0.003
	C:G	0.913327	0.660483	1.26296	0.151038	-0.55	0.584
	C:C	0.859564	0.497369	1.48552	0.239934	-0.54	0.588
rs7338	A:A	0.769619	0.594365	0.996548	0.101467	-1.99	0.047
	A:G+G:G	0.68044	0.430101	1.07649	0.159254	-1.65	0.1
rs41283391	C:C	0.747618	0.587034	0.952131	0.0922371	-2.36	0.018
	C:T+T:T	0.704445	0.385026	1.28886	0.217124	-1.14	0.256
rs11568131	C:C	0.733615	0.5625	0.956786	0.0994122	-2.29	0.022
	C:T+T:T	0.770736	0.506269	1.17336	0.16527	-1.21	0.225
rs2664593	G:G	0.732206	0.548077	0.978195	0.108207	-2.11	0.035
	C:G+C:C	0.747821	0.522972	1.06934	0.136456	-1.59	0.111
rs748694	A:A	0.934631	0.584412	1.49472	0.223908	-0.28	0.778
	A:G	0.776867	0.574372	1.05075	0.1197	-1.64	0.101
	G:G	0.552398	0.33118	0.921385	0.144192	-2.27	0.023
rs10911902	C:C	0.698173	0.528776	0.921836	0.0989931	-2.53	0.011
	C:T+T:T	0.874154	0.593831	1.2868	0.172453	-0.68	0.495
rs2206593	G:G	0.806973	0.608241	1.07064	0.116404	-1.49	0.137
	A:G	0.687403	0.469888	1.00561	0.133424	-1.93	0.053
rs5275	G:G	0.610577	0.431794	0.863386	0.10793	-2.79	0.005
	A:G	0.859898	0.612564	1.2071	0.148801	-0.87	0.383
	A:A	1.06845	0.489297	2.33314	0.425754	0.17	0.868
rs20417	G:G	0.70196	0.540421	0.911785	0.093666	-2.65	0.008
	C:G+C:C	0.901513	0.578335	1.40528	0.204187	-0.46	0.647
rs2745557	G:G	0.825757	0.623917	1.09289	0.118087	-1.34	0.181
	A:G+A:A	0.599462	0.407734	0.881346	0.117881	-2.6	0.009
rs4837960	G:G	0.691362	0.53163	0.899087	0.0926712	-2.75	0.006
	G:T+T:T	0.907529	0.588167	1.4003	0.200825	-0.44	0.661
rs1330344	A:A	0.737986	0.556956	0.977857	0.10597	-2.12	0.034
	A:G+G:G	0.742474	0.51199	1.07672	0.140801	-1.57	0.116
rs10306114	A:A	0.733602	0.577336	0.932164	0.089659	-2.53	0.011
	A:G+G:G	0.866983	0.452122	1.66252	0.287998	-0.43	0.667
rs10306135	A:A	0.736552	0.567714	0.955602	0.0978437	-2.3	0.021
	A:T+T:T	0.810616	0.517307	1.27023	0.185766	-0.92	0.36
rs10306164	T:T	0.747046	0.570993	0.977379	0.102434	-2.13	0.033
	G:T+G:G	0.79495	0.524598	1.20463	0.168584	-1.08	0.279
rs12551233	A:A	0.76982	0.602712	0.98326	0.096118	-2.1	0.036
	A:G+G:G	0.697894	0.385838	1.26233	0.211027	-1.19	0.234
rs10306194	C:C	0.67603	0.520157	0.878614	0.0904061	-2.93	0.003
	A:C+A:A	1.06316	0.681076	1.6596	0.241564	0.27	0.787
rs2555639	C:C	0.541871	0.357832	0.820564	0.114725	-2.89	0.004
	C:T	0.905262	0.671061	1.2212	0.138269	-0.65	0.515
	T:T	0.717493	0.378986	1.35835	0.233652	-1.02	0.308
rs45567139	C:C	0.75929	0.594974	0.968984	0.0944731	-2.21	0.027
	A:C+A:A	0.65645	0.367508	1.17257	0.194294	-1.42	0.155
*Incidence rate ratio
